# Supplementary material for: Common sleep data pipeline for combined data sets
Source: PLoS One. 2024 Aug 6;19(8):e0307202. doi: 10.1371/journal.pone.0307202 (PMC11302895; doi:10.1371/journal.pone.0307202)
Supplement: S1 File — The individual values, mean and standard deviation for file-format memory peaks during the analysis. (XLSX) [file pone.0307202.s001.xlsx]

## Sheet: Sheet1
	function	values	mean	std
0	pickle	[883.8573589324951, 883.8573589324951, 883.8573589324951, 883.8573589324951, 883.8573589324951, 883.8573589324951, 883.8573589324951, 883.8573589324951, 883.8573589324951, 883.8573589324951, 883.8573589324951, 883.8573589324951, 883.8573589324951, 883.8573589324951, 883.8573589324951, 883.8573589324951, 883.8573589324951, 883.8573589324951, 883.8573589324951, 883.8573589324951, 883.8573589324951,…	883.857	0
1	parquet	[0.001850128173828125, 0.001850128173828125, 0.001850128173828125, 0.001850128173828125, 0.001850128173828125, 0.001850128173828125, 0.001850128173828125, 0.001850128173828125, 0.001850128173828125, 0.001850128173828125, 0.001850128173828125, 0.001850128173828125, 0.001850128173828125, 0.001850128173828125, 0.001850128173828125, 0.001850128173828125, 0.001850128173828125, 0.001850128173828125, 0.…	0.00185013	0
2	hdf5	[147.30670928955078, 147.31114196777344, 147.30673217773438, 147.30673217773438, 147.30673217773438, 147.30673217773438, 147.30673217773438, 147.30673217773438, 147.30673217773438, 147.31114196777344, 147.30673217773438, 147.30673217773438, 147.30673217773438, 147.30673217773438, 147.30673217773438, 147.30673217773438, 147.30673217773438, 147.30673217773438, 147.31114196777344, 147.30673217773438…	147.307	0.0014331
