# Supplementary material for: Common sleep data pipeline for combined data sets
Source: PLoS One. 2024 Aug 6;19(8):e0307202. doi: 10.1371/journal.pone.0307202 (PMC11302895; doi:10.1371/journal.pone.0307202)
Supplement: S2 File — The individual values, mean and standard deviation for file-format load times during the analysis. (XLSX) [file pone.0307202.s002.xlsx]

## Sheet: Sheet1
	function	values	mean	std
0	pickle	[0.34871200006455183, 0.31730309990234673, 0.2929829000495374, 0.29901130008511245, 0.2799886001739651, 0.2852155000437051, 0.2887996998615563, 0.2904163000639528, 0.29086300008930266, 0.2893346999771893, 0.28393510007299483, 0.2744225999340415, 0.2833163000177592, 0.2755033001303673, 0.28722049994394183, 0.2771041998639703, 0.27713040006347, 0.27554229996167123, 0.27672600001096725, 0.2766332998…	0.290848	0.0221178
1	parquet	[0.26473659998737276, 0.26008030003868043, 0.26562790013849735, 0.2639351999387145, 0.2646710998378694, 0.2627755000721663, 0.26089449995197356, 0.28664850001223385, 0.2795014998409897, 0.2695492999628186, 0.2695594998076558, 0.2689957998227328, 0.2708085998892784, 0.2688788000959903, 0.2708213999867439, 0.2669619999360293, 0.2680702998768538, 0.2676496999338269, 0.26996950013563037, 0.2675991000…	0.271168	0.00696301
2	hdf5	[0.2030278998427093, 0.047988499980419874, 0.04773900005966425, 0.047971999971196055, 0.049967800034210086, 0.04819660005159676, 0.0482095000334084, 0.04735840018838644, 0.04709519981406629, 0.045756599865853786, 0.04700569994747639, 0.04525989992544055, 0.04538360005244613, 0.0451625999994576, 0.04637320013716817, 0.04558759997598827, 0.045183900045230985, 0.04719329997897148, 0.0480923999566584…	0.0496627	0.0161036
